# Supplementary material for: Classification Model for Diabetic Foot, Necrotizing Fasciitis, and Osteomyelitis
Source: Biology (Basel). 2022 Sep 3;11(9):1310. doi: 10.3390/biology11091310 (PMC9495746; doi:10.3390/biology11091310)
Supplement: Supplementary file 1 [file biology-11-01310-s001.zip]

Archive with 1 entries (1 files):
- biology-1848211-supplementary.pdf
